# Supplementary material for: Dynamical analysis of cellular ageing by modeling of gene regulatory network based attractor landscape
Source: PLoS One. 2018 Jun 1;13(6):e0197838. doi: 10.1371/journal.pone.0197838 (PMC5983441; doi:10.1371/journal.pone.0197838)
Supplement: S1 Code — (ODE) [file pone.0197838.s010.ode]

# Modeling Ageing GRN by Chong et al (2018). This XPPAUT code is used to draw Bifurcation Diagram.
# 
# Author: Ket Hing Chong
# Biomedical Informatics Lab
# School of Computer Science and Engineering
# Nanyang Technological University
# Singapore
# Email: kething@yahoo.com.sg
# Last revision: 7 May 2018

# S1_Code.ode

DSB=0.3
GS=0.2

#1
P53'=a*ARF^n/(S^n+ARF^n)+a*P53^n/(S^n+P53^n)+b*S^n/(S^n+Mdm2^n)+b*S^n/(S^n+Wip1^n)+a*ATM^n/(S^n+ATM^n)-k*P53

#2
Mdm2'=b*S^n/(S^n+ATM^n)+b*S^n/(S^n+ARF^n)+a*P53^n/(S^n+P53^n)+a*AKT^n/(S^n+AKT^n)+a*Wip1^n/(S^n+Wip1^n)-k*Mdm2

#3
Wip1'=a*P53^n/(S^n+P53^n)-k*Wip1

#4
ATM'=a*ATM^n/(S^n+ATM^n)+a*DSB^n/(S^n+DSB^n)+b*S^n/(S^n+Wip1^n)-k*ATM

#5
P21'=a*P53^n/(S^n+P53^n)+b*S^n/(S^n+AKT^n)-k*P21

#6
PTEN'=a*P53^n/(S^n+P53^n)-k*PTEN

#7
AKT'=b*S^n/(S^n+PTEN^n)-k*AKT

#8
Myc'=a*GS^n/(S^n+GS^n)-k*Myc

#9
E2F'=b*S^n/(S^n+P21^n)+a*E2F^n/(S^n+E2F^n)+b*S^n/(S^n+RB^n)+a*Myc^n/(S^n+Myc^n)-k*E2F

#10
RB'=a*P21^n/(S^n+P21^n)+b*S^n/(S^n+CycD^n)+b*S^n/(S^n+CycE^n)-k*RB

#11
CycE'=a*E2F^n/(S^n+E2F^n)+b*S^n/(S^n+P21^n)-k*CycE

#12
CycD'=a*Myc^n/(S^n+Myc^n)+a*GS^n/(S^n+GS^n)+b*S^n/(S^n+P21^n)-k*CycD

#13
ARF'=a*Myc^n/(S^n+Myc^n)-k*ARF


param a=0.01, b=0.05, k=1, S=0.5, n=4
@ total=500, xp=t, yp=P53, dt=0.02, xlo=0, xhi=500, ylo=0, yhi=1, maxstor=500000
# AUTO stuff
@ AutoXMin=0, AutoXMax=5
@ AutoYMin=0, AutoYMax=5
@ Nmax=1000, NPr=200, ParMin=0, ParMax=20, Ds=0.01
done
