# Supplementary material for: Dynamical analysis of cellular ageing by modeling of gene regulatory network based attractor landscape
Source: PLoS One. 2018 Jun 1;13(6):e0197838. doi: 10.1371/journal.pone.0197838 (PMC5983441; doi:10.1371/journal.pone.0197838)
Supplement: S2 Code — (ZIP) [file pone.0197838.s011.zip]

Archive with 17 entries (12 files):
- Chong_et_al_Ageing_model_Potential_Landscape_ODEs/
- Chong_et_al_Ageing_model_Potential_Landscape_ODEs/common_code/
- Chong_et_al_Ageing_model_Potential_Landscape_ODEs/common_code/DrawLandscape.m
- Chong_et_al_Ageing_model_Potential_Landscape_ODEs/common_code/GetAllInitialConditions.m
- Chong_et_al_Ageing_model_Potential_Landscape_ODEs/common_code/GetAllTrajectories.m
- Chong_et_al_Ageing_model_Potential_Landscape_ODEs/common_code/GetOneTrajectory.m
- Chong_et_al_Ageing_model_Potential_Landscape_ODEs/common_code/GetPositionProbabilities.m
- Chong_et_al_Ageing_model_Potential_Landscape_ODEs/Fig_6A/
- Chong_et_al_Ageing_model_Potential_Landscape_ODEs/Fig_6A/equations.m
- Chong_et_al_Ageing_model_Potential_Landscape_ODEs/Fig_6A/Setting_and_running.m
- Chong_et_al_Ageing_model_Potential_Landscape_ODEs/Fig_6B/
- Chong_et_al_Ageing_model_Potential_Landscape_ODEs/Fig_6B/equations.m
- Chong_et_al_Ageing_model_Potential_Landscape_ODEs/Fig_6B/Setting_and_running.m
- Chong_et_al_Ageing_model_Potential_Landscape_ODEs/Fig_8/
- Chong_et_al_Ageing_model_Potential_Landscape_ODEs/Fig_8/equations.m
- Chong_et_al_Ageing_model_Potential_Landscape_ODEs/Fig_8/Setting_and_running.m
- Chong_et_al_Ageing_model_Potential_Landscape_ODEs/README.txt
