# Supplementary material for: Dynamical analysis of cellular ageing by modeling of gene regulatory network based attractor landscape
Source: PLoS One. 2018 Jun 1;13(6):e0197838. doi: 10.1371/journal.pone.0197838 (PMC5983441; doi:10.1371/journal.pone.0197838)
Supplement: S2 Code — (ZIP) [file pone.0197838.s011.zip › Chong_et_al_Ageing_model_Potential_Landscape_ODEs/common_code/GetAllInitialConditions.m]

function res = GetAllInitialConditions(fromInitialCondition, toInitialCondition, trajectoryNumber)

res = zeros(trajectoryNumber, length(fromInitialCondition));
for j = 1:length(fromInitialCondition)
    % Set the initial conditions randomly in the state space
    res(:, j) = rand(trajectoryNumber, 1)*(toInitialCondition(j)-fromInitialCondition(j)) ...
    + fromInitialCondition(j);
end
