# Supplementary material for: Dynamical analysis of cellular ageing by modeling of gene regulatory network based attractor landscape
Source: PLoS One. 2018 Jun 1;13(6):e0197838. doi: 10.1371/journal.pone.0197838 (PMC5983441; doi:10.1371/journal.pone.0197838)
Supplement: S2 Code — (ZIP) [file pone.0197838.s011.zip › Chong_et_al_Ageing_model_Potential_Landscape_ODEs/common_code/GetAllTrajectories.m]

function res = GetAllTrajectories(initialConditions, t)
% Use a loop to calculate all the trajectories or time course simulations
disp('Start calculations ...')
res = cell(size(initialConditions, 1),1);
for i = 1:size(initialConditions, 1)
    % Show the progress of the calculation 
    disp(i);
    % Calculate the time course simulation according to each initial
    % conditions
    res{i} = GetOneTrajectory(t, initialConditions(i, :));
end
