# Supplementary material for: Dynamical analysis of cellular ageing by modeling of gene regulatory network based attractor landscape
Source: PLoS One. 2018 Jun 1;13(6):e0197838. doi: 10.1371/journal.pone.0197838 (PMC5983441; doi:10.1371/journal.pone.0197838)
Supplement: S2 Code — (ZIP) [file pone.0197838.s011.zip › Chong_et_al_Ageing_model_Potential_Landscape_ODEs/common_code/GetOneTrajectory.m]

function res = GetOneTrajectory(t, initialCondition)
% Calculate the time course simulations using MATLAB built in function ode45 
[T res] = ode45(@equations, t,  initialCondition, []);
