# Supplementary material for: Dynamical analysis of cellular ageing by modeling of gene regulatory network based attractor landscape
Source: PLoS One. 2018 Jun 1;13(6):e0197838. doi: 10.1371/journal.pone.0197838 (PMC5983441; doi:10.1371/journal.pone.0197838)
Supplement: S2 Code — (ZIP) [file pone.0197838.s011.zip › Chong_et_al_Ageing_model_Potential_Landscape_ODEs/common_code/GetPositionProbabilities.m]

function res = GetPositionProbabilities(fromInitialCondition, toInitialCondition, index, splitNumber, allTrajectories)
% This function count the number trajectory in each grid box

res = zeros(splitNumber, splitNumber); % set the count in each grid to zero
rowspan = (toInitialCondition(index(1)) - fromInitialCondition(index(1)))/splitNumber; % define the row_no. from the range of variable 1
% rowspan
colspan = (toInitialCondition(index(2)) - fromInitialCondition(index(2)))/splitNumber; % define the column_no. from the range of variable 2
% colspan
for i = 1:size(allTrajectories, 1)
    for j = 1:size(allTrajectories{i}, 1)
        row = floor((allTrajectories{i}(j, index(1)) - fromInitialCondition(index(1)))/rowspan) + 1;
%         row
        col = floor((allTrajectories{i}(j, index(2)) - fromInitialCondition(index(2)))/colspan) + 1;


            if (row > 0 && row < splitNumber) && (col > 0 && col < splitNumber)               
                res(row, col) = res(row, col) + 1;
            end
    end
end
